# Supplementary material for: Optimization of drying parameters and texture properties of winter jujube slices by radio frequency combined with hot air
Source: Front Nutr. 2025 Jan 7;11:1523078. doi: 10.3389/fnut.2024.1523078 (PMC11747427; doi:10.3389/fnut.2024.1523078)
Supplement: Supplementary file 1 [file Table_1.xlsx]

## Sheet: Sheet1
figure 3
A
Plate spacing	VC content		RF application time	VC content		RF interval time	VC content
100	190	8	1	200	6.08	1	194.97	6.08264
110	270	11	2	230	7.62	2	266.57	7.62154
120	220	15	3	280	7.04	3	236.56	7.04131
130	190	16	4	240	10.91	4	224.97	10.9085
B
Plate spacing	a*		RF application time	a*		RF interval time	a*
100	-6.08	0.54	1	-6.742	0.297	1	-6.5	0.4235
110	-8.64	0.27	2	-10.91	0.312	2	-6.98	0.4227
120	-6.5	0.29	3	-9.79	0.305	3	-9.79	0.3487
130	-5.45	0.37	4	-8.64	0.16	4	-7.08	0.0445
figure 4
A
time	Drying rate
	Divided by Max of "1"	Divided by Max of "5"	Divided by Max of "10"	Divided by Max of "20"
h	g/min
	100	110	120	130
0	0	0	0	0
0.5	0.478	0.487	0.492	0.483
1	0.427	0.421	0.417	0.417
1.5	0.337	0.331	0.332	0.337
2	0.347	0.341	0.327	0.297
2.5	0.307	0.308	0.299	0.25
3	0.278	0.296	0.275	0.223
3.5	0.251	0.262	0.241	0.187
4	0.212	0.23	0.202	0.143
4.5	0.161		0.148	0.113
5	0.098		0.095	0.06
5.5			0.072	0.037
6				0.03
6.5				0.017
7				0.02
B
time	Drying rate
	Divided by Max of "1"	Divided by Max of "5"	Divided by Max of "10"	Divided by Max of "20"
h	g/min
	1	2	3	4
0	0	0	0	0
0.5	0.55333	0.62333	0.54633	0.53333
1	0.48667	0.52667	0.47967	0.46667
1.5	0.40667	0.44667	0.39967	0.38667
2	0.36667	0.40667	0.35967	0.34667
2.5	0.32	0.36	0.313	0.3
3	0.29333	0.33333	0.28633	0.27333
3.5	0.25667	0.29667	0.24967	0.23667
4	0.21333	0.25333	0.20633	0.19333
4.5	0.18333	0.22333	0.17633	0.16333
5	0.13	0.17	0.123	0.11
5.5	0.10667	0.14667	0.09967	0.08667
6	0.1	0.14	0.093	0.08
6.5	0.08667	0.12667	0.07967	0.06667
7	0.09	0.13	0.083	0.07
C
time	Drying rate
	Divided by Max of "1"	Divided by Max of "5"	Divided by Max of "10"	Divided by Max of "20"
h	g/min
	1	2	3	4
0	0	0	0	0
0.5	0.55333	0.62333	0.54633	0.53333
1	0.48667	0.52667	0.47967	0.46667
1.5	0.40667	0.44667	0.39967	0.38667
2	0.36667	0.40667	0.35967	0.34667
2.5	0.32	0.36	0.313	0.3
3	0.29333	0.33333	0.28633	0.27333
3.5	0.25667	0.29667	0.24967	0.23667
4	0.21333	0.25333	0.20633	0.19333
4.5	0.18333	0.22333	0.17633	0.16333
5	0.13	0.17	0.123	0.11
5.5	0.10667	0.14667	0.09967	0.08667
6	0.1	0.14	0.093	0.08
6.5	0.08667	0.12667	0.07967	0.06667
7	0.09	0.13	0.083	0.07
figure 5
A
Drying Time/h	Hardpness/N		Crispness/N		Chewiness
0	80.9911	1.08437	1	0	8.39946	0.58659
0.5	56.2332	1.7314	0.8086	0.0461	5.79849	0.67796
1	34.1743	0.78079	0.65639	0.06	3.74789	0.37263
1.5	11.936	0.09059	0.52579	0.056	1.5801	0.02225
2	5.18757	0.20395	0.4087	0.051	0.67129	0.03493
2.5	4.2238	0.25233	0.3094	0.041	0.63466	0.06223
3	2.0678	0.25751	0.22879	0.0366	0.33843	0.07154
3.5	2.6656	0.22124	0.1734	0.031	0.52748	0.08384
4	2.1658	0.28521	0.13489	0.04051	0.53796	0.10858
4.5	6.3947	0.31497	0.10674	0.021	1.8081	0.08665
5	10.3579	1.61921	0.08423	0.0241	3.62442	0.39024
5.5	25.2644	1.59588	0.05991	0.0346	10.0738	1.80472
6	45.9781	1.74131	0.04302	0.0376	20.9612	2.02551
6.5	64.3174	3.72508	0.03176	0.0291	26.9303	1.89971
7	86.2008	5.14608	0.02573	0.0251	31.0148	2.85802
7.5	114.836	10.4708	0.02246	0.0156	30.0963	3.57308
8	133.153	17.0249	0.01855	0.0126	30.5541	2.25893
8.5	143.825	15.8683	0.01593	0.0131	31.172	2.41879
9	154.624	14.7561	0.01397	0.00914	32.7958	2.90812
B
Drying Time/h	Hardness/N		Crispness/h		Chewiness
0	81.0106	11.0902	1		8.69455	0.58659
0.5	41.255	1.60849	0.74029	0.0461	4.34217	0.62399
1	9.34638	0.70568	0.54735	0.0406	1.13273	0.24352
1.5	5.53375	0.21046	0.39895	0.04156	0.86192	0.02091
2	3.71043	0.08453	0.28764	0.0451	0.5965	0.03637
2.5	2.87685	0.10427	0.20601	0.041	0.61846	0.08496
3	1.9208	0.13255	0.13923	0.0366	0.51653	0.09659
3.5	11.0477	1.14327	0.09471	0.031	3.40424	0.35452
4	21.5784	1.65953	0.06762	0.03051	6.86167	0.75862
4.5	41.7515	5.24584	0.05019	0.021	13.059	1.71319
5	69.2174	6.39244	0.03552	0.0141	25.4237	2.35249
5.5	89.7876	7.5116	0.02525	0.01346	28.4016	2.26498
6	102.763	10.3419	0.0192	0.01438	27.7862	3.22533
6.5	104.997	11.907	0.01528	0.00913	22.5705	2.79829
7	145.236	15.6222	0.01267	0.0068	30.3877	2.71501
C
Drying Time/h	Hardness/N		Crispness/N		Chewiness
0	81.7025	1.08437	1		9.56784	0.58659
0.5	37.5525	1.78591	0.67039	0.075	4.24954	0.41573
1	7.4019	0.45943	0.4916	0.06	0.87546	0.12628
1.5	3.57942	0.2029	0.35167	0.0475	0.56545	0.05691
2	2.0874	0.41708	0.22729	0.0486	0.37122	0.14671
2.5	6.30609	0.25101	0.16651	0.03447	1.45203	0.11834
3	18.2574	0.17057	0.10539	0.02494	4.88031	0.46617
3.5	30.5545	2.77556	0.07337	0.028	10.2128	1.05169
4	59.2998	8.15277	0.0516	0.02304	17.8487	1.75175
4.5	86.1616	9.94475	0.03226	0.0122	26.0336	2.8201
5	117.198	13.279	0.01855	0.00917	32.5751	3.21391
5.5	93.8644	15.6333	0.01273	0.0065	14.9972	2.2401
